# Supplementary material for: Nup153 and TPR/Megator Interact with TREX-2 Subunits and Are Essential for TREX-2-Dependent Nuclear Export of hsp70 mRNA in Drosophila
Source: Int J Mol Sci. 2025 Sep 4;26(17):8595. doi: 10.3390/ijms26178595 (PMC12429265; doi:10.3390/ijms26178595)
Supplement: Supplementary file 1 [file ijms-26-08595-s001.zip]

Archive with 8 entries (7 files):
- Supplementary/
- Supplementary/Figure S1.tif
- Supplementary/Figure S2.tif
- Supplementary/Figure S3.tif
- Supplementary/Figure S4.tif
- Supplementary/Figure S5.tif
- Supplementary/Figure S6.tif
- Supplementary/Supplementary_legends.pdf
